# Supplementary material for: Synthesis of N-Difluoromethyl Benzothiazole (or Benzoxazole) Selenones as Novel Inhibitors Against Phytopathogenic Fungi
Source: Molecules. 2026 Jan 16;31(2):314. doi: 10.3390/molecules31020314 (PMC12843817; doi:10.3390/molecules31020314)
Supplement: Supplementary file 1 [file molecules-31-00314-s001.zip]

Archive with 1 entries (1 files):
- molecules-4093386-supplementary.pdf
